# Supplementary material for: Psoralen Suppresses Lipid Deposition by Alleviating Insulin Resistance and Promoting Autophagy in Oleate-Induced L02 Cells
Source: Cells. 2022 Mar 22;11(7):1067. doi: 10.3390/cells11071067 (PMC8997557; doi:10.3390/cells11071067)
Supplement: Supplementary file 1 [file cells-11-01067-s001.zip]

Archive with 1 entries (1 files):
- cells-1598853-supplementary.pdf
